# Supplementary material for: Proteomic and Biochemical Analyses of the Mechanism of Tolerance in Mutant Soybean Responding to Flooding Stress
Source: Int J Mol Sci. 2021 Aug 22;22(16):9046. doi: 10.3390/ijms22169046 (PMC8396653; doi:10.3390/ijms22169046)
Supplement: Supplementary file 1 [file ijms-22-09046-s001.zip]

Archive with 3 entries (3 files):
- Supplemental Figures S1-S5.pdf
- Supplementary Tables S1 and S2.pdf
- Supplementary Tables S3 and S4.pdf
